# Supplementary material for: Rapid Assessment of Fish Freshness for Multiple Supply-Chain Nodes Using Multi-Mode Spectroscopy and Fusion-Based Artificial Intelligence
Source: Sensors (Basel). 2023 May 28;23(11):5149. doi: 10.3390/s23115149 (PMC10255221; doi:10.3390/s23115149)
Supplement: Supplementary file 1 [file sensors-23-05149-s001.zip]

Archive with 1 entries (1 files):
- sensors-2266005-SI.pdf
